# Supplementary material for: Age-Related Alterations in Peripheral Immune Landscape with Magnified Impact on Post-Stroke Brain
Source: Research (Wash D C). 2023 Dec 11;6:0287. doi: 10.34133/research.0287 (PMC10712880; doi:10.34133/research.0287)
Supplement: Supplementary 1 — Figs. S1 to S6 Tables S1 to S4 [file research.0287.f1.zip]

Archive with 3 entries (3 files):
- Supplementary Figures.docx
- Supplementary Table.pdf
- Supplementary Table.xlsx
