# Supplementary material for: Age-Related Alterations in Peripheral Immune Landscape with Magnified Impact on Post-Stroke Brain
Source: Research (Wash D C). 2023 Dec 11;6:0287. doi: 10.34133/research.0287 (PMC10712880; doi:10.34133/research.0287)
Supplement: Supplementary 1 — Figs. S1 to S6 Tables S1 to S4 [file research.0287.f1.zip › Supplementary Table.xlsx]

## Sheet: Supplementary Table1
Supp Table. 1 celltype cell number
Celltype	Young Blood	Aged Blood	Young MACO	Aged MACO
T cells	3919	3379	1473	4022
Macro_Mono	992	1281	1708	6430
B cells	4294	4788	358	1370
Neutrophils	2606	3098	404	2433
NK cells	711	224	648	294
CDC	8	9	266	756
pDC	20	4	87	67

## Sheet: Supplementary Table2  
co-up regulated genes of blood CD4 E/M and CD8 E/M	CD4 E/M		CD8 E/M
	avg_log2FC	p_val_adj	avg_log2FC	p_val_adj
Ahnak	1.36116	4.96406e-41	0.322521	1.98279e-13
Nkg7	2.17654	5.79933e-37	0.442126	6.75995e-24
H2-Q7	0.763464	6.36385e-37	0.525125	7.88972e-41
Ly6a	0.922913	6.98174e-30	1.20706	1.14073e-69
Id2	1.3525	1.09503e-29	0.591473	5.65286e-33
Ccl5	3.19207	2.19581e-28	1.06693	1.4317e-65
H2-Q6	0.80015	1.83814e-26	0.401503	4.73489e-21
S100a6	1.07275	3.1084e-26	1.00681	7.53008e-31
H2-D1	0.41725	5.04587e-26	0.281383	4.2616e-20
Bhlhe40	1.15512	1.34123e-25	0.462127	9.64468e-12
AU020206	0.961308	2.3099e-25	0.408396	4.60163e-10
S100a4	1.02054	4.10504e-25	1.02283	5.11302e-07
H2-K1	0.439212	1.66486e-24	0.378039	6.70643e-35
Il18rap	1.40921	3.18574e-23	0.407596	0.000112369
B2m	0.368441	3.18764e-22	0.269486	1.64598e-24
Maf	0.856551	1.79006e-20	0.976924	5.6489e-17
Prr13	0.687241	9.86408e-19	0.529622	2.30049e-17
Gzmk	0.860069	1.18132e-18	1.14246	1.57794e-38
Cxcr3	0.742233	4.69247e-18	0.375286	2.74406e-06
Ptpn22	0.64407	4.79573e-18	0.379556	4.35478e-18
Cxcr6	1.20528	4.80753e-18	0.448725	4.5157e-05
Gprin3	0.638162	1.54069e-17	0.277251	8.49353e-05
Neat1	0.590685	1.61667e-17	0.313023	2.29205e-11
Cd82	0.647835	1.84751e-17	0.269945	6.11202e-06
Iqgap1	0.675089	3.25686e-17	0.37608	5.20001e-10
AC149090.1	0.719772	2.52996e-15	0.355069	2.25324e-05
Gimap7	0.690259	5.56882e-15	0.638298	2.93874e-27
Ms4a4b	0.468116	1.37418e-14	0.476542	2.85726e-47
Rora	0.955224	8.0805e-14	0.718809	5.20799e-21
Spn	0.688435	1.33328e-13	0.47247	3.9527e-10
Dock2	0.525085	6.17952e-13	0.338349	1.25414e-09
Itgal	0.630347	6.73895e-13	0.452839	2.2169e-20
Thy1	0.568014	1.4104e-12	0.446408	1.28399e-20
Serpina3g	0.710602	2.98033e-12	0.605125	1.04564e-23
Tap1	0.567021	6.09162e-12	0.345882	3.13627e-09
Nptn	0.616023	2.07459e-11	0.315764	4.56753e-07
Tspan3	0.607038	2.87781e-11	0.429734	1.52354e-12
Slc20a1	0.717209	5.33859e-11	0.551541	8.5598e-16
S100a13	0.513533	6.83385e-11	0.337066	2.0642e-06
Syt11	0.644285	9.38959e-11	0.387151	4.18535e-06
Hopx	0.723123	1.75124e-10	0.348441	1.95035e-09
Rbm3	0.393016	6.85017e-10	0.396435	1.62083e-23
Arap2	1.34391	6.95262e-10	0.284314	0.0159639
Lsp1	0.435786	9.53122e-10	0.362551	1.45831e-07
S100a10	0.257885	9.67639e-10	0.441844	4.48536e-09
Atxn1	0.458894	1.44748e-09	0.424594	1.07657e-11
Dennd4c	0.473152	1.54148e-09	0.281381	6.98156e-05
Hipk1	0.632236	1.74954e-09	0.500766	3.25443e-21
Laptm5	0.345626	1.92121e-09	0.300068	1.08725e-15
Nbeal2	0.492864	2.34712e-09	0.386119	5.65626e-13
Itgb2	0.651798	4.29779e-09	0.289873	7.56961e-10
Usp48	0.542608	1.85619e-08	0.313661	9.0732e-09
Ptprc	0.299651	9.9791e-08	0.250278	1.13018e-10
Casp1	0.484898	1.83118e-07	0.285783	1.5216e-09
Lcp2	0.461303	1.96882e-07	0.270797	0.000132892
Gimap3	0.410475	5.94182e-07	0.253422	1.54684e-08
Wipf1	0.488999	7.03748e-07	0.341271	2.87708e-11
Gapdh	0.360473	7.86595e-07	0.353618	7.82696e-15
Sorl1	0.499601	8.15664e-07	0.252104	0.000836825
Gimap4	0.390352	8.33796e-07	0.355176	1.36035e-17
Atp2b1	0.540141	1.25854e-06	0.259371	0.00254122
Mbd2	0.403006	1.8844e-06	0.360742	2.09298e-11
Fyn	0.476088	2.10352e-06	0.529439	5.78735e-30
Txn1	0.43014	2.57183e-06	0.270038	0.00166916
Nsmaf	0.451382	1.93816e-05	0.368621	9.55393e-08
Flna	0.47275	2.04086e-05	0.339813	0.000134082
Rnf138	0.476638	2.20868e-05	0.334327	1.01135e-06
Fus	0.423702	2.28768e-05	0.25872	0.000419366
Psmb8	0.297049	4.37999e-05	0.263227	1.92786e-05
Fryl	0.484298	7.42569e-05	0.252277	0.00410997
H2-T22	0.356779	9.43368e-05	0.294426	1.86129e-05
Acot7	0.361616	0.000153249	0.34618	1.31739e-08
Gbp2	0.613276	0.000189906	0.262994	0.00164412
Ctla2a	0.659754	0.00022181	0.758763	1.57487e-26
Mbnl1	0.268555	0.000439548	0.251777	2.267e-07
Rinl	0.346467	0.00066239	0.349289	6.68894e-12
Cd247	0.41796	0.000944368	0.357766	8.66926e-06
Gm15472	0.350477	0.00345434	0.260348	0.000135066
Gramd3	0.346677	0.00710646	0.250573	0.0142416
Ddx6	0.348566	0.00717759	0.263769	0.00267674
Prrc2b	0.381064	0.00743258	0.262703	4.08152e-05
Adam19	0.36692	0.00921387	0.547592	1.72181e-15
Themis	0.430272	0.0129343	0.336585	7.49701e-07
Akna	0.352428	0.0142492	0.27549	0.000149487
Cd28	0.318519	0.0166378	0.525744	7.30669e-15
Il10ra	0.317971	0.0180264	0.307104	4.2566e-08
Tap2	0.318169	0.0190487	0.343608	1.28579e-08
Rpa2	0.326199	0.0210693	0.422614	1.05422e-16
Ttc39b	0.397816	0.0258005	0.303591	4.9541e-05
Vmp1	0.370241	0.0261567	0.759266	1.68308e-29
Hcst	0.379281	0.0301328	0.350699	1.38924e-14
Gbp3	0.382408	0.0467089	0.266036	4.8816e-09

## Sheet: Supplementary Table 3
			MM							Neutrophils							T cells
GO_0019882_antigen.processing.and.presentation	interferon pathway		GO_0002399_MHC.class.II.protein.complex.assembly	GO_0002449_lymphocyte.mediated.immunity	GO_1903037_regulation.of.leukocyte.cell.cell.adhesion	GO_0001910_regulation.of.leukocyte.mediated.cytotoxicity	GO_0034341_response.to.type.II.interferon	GO_0002697_regulation.of.immune.effector.process		GO_0001959_regulation.of.cytokine.mediated.signaling.pathway	GO_0031343_positive.regulation.of.cell.killing	GO_0034341_response.to.type.II.interferon	GO_0002705_positive.regulation.of.leukocyte.mediated.immunity	GO_0002831_regulation.of.response.to.biotic.stimulus	GO_1905603_regulation of blood-brain barrier permeability		GO_0002697_regulation.of.immune.effector.process	GO_0050863_regulation.of.T.cell.activation	GO_0002456_T.cell.mediated.immunity	GO_0001906_cell.killing	GO_0022407_regulation.of.cell.cell.adhesion	GO_0019221_cytokine.mediated.signaling.pathway	GO_0034341_response.to.type.II.interferon	negative regulation of immune response	Negative regulation of T cell activation	Negative regulation of cell activation
Bag6	Ifnar2		H2-Aa	Ighv1-84	Ccl19	Klrc3	Ccl19	Klk7		Prkn	Klrc3	Ccl19	Nsd2	Gsdme	Sh3gl2		Klk7	Ccl19	Foxp3	Ccl19	Map2k5	Xcr1	Ccl19	Nlrp4f	Adora2a	Adamts18
Mfsd6	Ifnar1		H2-Ob	Shld2	Dusp3	Cxcl1	Cdc42ep2	Ccl19		Laptm5	Cxcl1	Cdc42ep2	Klrc3	Klk7	Abcc8		Ccl19	Dusp3	Slc11a1	Coro1a	Ccl19	Klf6	Cdc42ep2	Banf1	Anxa1	Adamts18
Washc1	Ifngr1		H2-Oa	Coro1a	Pde5a	Sh2d1b1	Ifitm6	Thoc1		Parp14	Sh2d1b1	Ifitm6	Cxcl1	Banf1	Tjp1		Thoc1	Pde5a	Clec4g	Ccl8	Adamts18	Ccl19	Ifitm6	Spink5	Anxa1	Ubash3b
Fcgr4	Ifngr2		H2-DMb2	Pou2f2	Laptm5	Nectin2	Ccl8	Nsd2		Traf2	Nectin2	Ccl8	Dhx36	Nop53	Angpt1		GO_0002697_regulation.of.immune.effector.process	Laptm5	Il7r	Camp	Ubash3b	Bbs2	Ccl8	Thoc1	Arg1	Thoc1
Pikfyve	Ifnz		H2-DMb1	Msh2	Coro1a	Ptprc	Sirpa	Klrc3		Angpt1	Ptprc	Sirpa	Shld2	Klrc3	Zeb2		Klrc3	Coro1a	Il12b	Nlrp6	Dusp3	Ifnz	Sirpa	H2-M9	Arg1	Dusp3
Slc11a1	Gm13283		H2-DMa	C1qbp	Cd274	Ripk3	Il23r	Laptm5		Nlrp6	Cd160	Il23r	Fzd5	Cxcl1	Tjp2		Laptm5	Cd274	Il12a	Sh2d1b1	Pde5a	Il17rb	Il23r	H2-M9	Arg2	Dusp3
Psap	Ifng		H2-Eb2	Ighv1-9	Sirpa	Pik3r6	Ciita	Cxcl1		Ripk2	F2rl1	Ciita	Traf2	Parp14	Vegfa		Cxcl1	Sirpa	Il18	Fcgr4	Laptm5	Ebi3	Ciita	H2-M10.4	Ascl2	Pde5a
Cd74	Dnaja3		H2-Eb1	Exo1	Tnfsf11	Cd160	Shfl	Dhx36		Ptprc	Sh2d1a	Shfl	Msh2	Fbxl2	Tjp3		Dhx36	Tox	Icam1	Myd88	Specc1l	Ifitm6	Shfl	H2-M10.4	Ascl2	Laptm5
Traf6	Klhl20		H2-Ab1	Sh2d1b1	Dhps	F2rl1	Slc11a1	Il17f		Nkiras2	Pomc	Slc11a1	Cd177	Il17f	Ocln		Il17f	Tnfsf11	Jag1	Cebpg	Coro1a	Cxcl1	Slc11a1	H2-M10.5	Ascl2	Laptm5
Ighm	Myd88		B2m	Il4ra	Cd80	Sh2d1a	Slc22a21	Shld2		Rabgef1	Il12b	Slc22a21	Sh2d1b1	Slc15a3			Shld2	Dhps	Cdh17	Sh2d1a	Cd274	Gab1	Slc22a21	H2-M10.5	Bcl6	Laptm5
Ide	Tlr4		Iglc4	Ighv10-3	Cd86	Pomc	Tyk2	Fzd5		Mmp12	Il12a	Tyk2	Il18r1	Cd274			Fzd5	Cd80	Ctsh	Atn1	Sirpa	Il17f	Tyk2	H2-M10.1	Bmp4	Rian
Ifi30	Ticam1			Foxp3	Il4ra	Il7r	Rab11fip5	Traf2		Ticam2	Rasgrp1	Rab11fip5	Foxp3	Usp15			Traf2	Cd86	Cd46	Pomc	Tnfsf11	Ccl8	Rab11fip5	H2-M10.1	Bmp4	Rian
Rab34	Hspd1			Fcgr4	Ripk2	Il12b	Gbp4	Msh2		Cpne1	Klre1	Gbp4	Nectin2	Ifi205			Msh2	Il4ra	H2-D1	Il7r	Dhps	Traf1	Gbp4	Parp14	Btla	Rian
Icam1	Irf7			Myd88	Rara	Il12a	Jak1	Cd177		F2rl1	Il23a	Jak1	Ptprc	Ppm1b			Cd177	Ripk2	Sash3	Ighg1	Serpine2	Traf2	Jak1	Parp14	Btla	Cd274
Rab10	Irf3			Lig4	Foxp3	Igf2	Evl	Cd80		Gps2	Il21	Evl	Cd160	Il23r			Cd80	Rara	Nfkbiz	Ncf1	Cd80	Fzd4	Evl	H2-M11	Btn1a1	Cd274
Rab5b	Tlr3			Slc11a1	Rag1	Rasgrp1	Ccl9	Cd86		Gigyf2	Lamp1	Ccl9	Rif1	Cd86			Cd86	Foxp3	Gzmb	Hmgn2	Cd86	Il23r	Ccl9	H2-M11	Btn2a2	Cd274
H2-D1	Tbk1			Cebpg	Ptprc	Dnase1l3	Actg1	Angpt1		Trem2	Gimap3	Actg1	Cd55	Atg12			Angpt1	Rag1	H2-T23	Il18	Adam19	Tnfsf11	Actg1	Usp15	Btn2a2	Cd274
H2-Aa	Traf3ip1			Cd55	Pik3r6	Klre1	Syncrip	C1qbp		Nkiras1	Itgam	Syncrip	Cd55b	Nfe2l2			C1qbp	Rac2	H2-K1	Lyz2	Il4ra	Il18r1	Syncrip	Foxf1	Casp3	Cd274
Pdia3	Ppme1			Cd55b	Wnt10b	Il23a	Stxbp4	Sh2d1b1		Oas1g	Oga	Stxbp4	Mad2l2	C1qbp			Sh2d1b1	Ptprc	Unc93b1	Il21	Il6ra	Il4ra	Stxbp4	Cd80	Cbfb	Sfrp1
Relb	Ap3d1			Mad2l2	Lrrc32	Il21	Tnf	Il18r1		Med1	Gimap5	Tnf	Pms2	Smpdl3b			Il18r1	Ripk3	Il31ra	Ltf	Rdx	Il6ra	Tnf	Atg12	Cblb	Sfrp1
Fcgr3	Ifih1			Mlh1	Scrib	Klrb1	Ifitm2	Il4ra		Pparg	Stap1	Ifitm2	Ticam2	Nlrp6			Il4ra	Pik3r6	Gzmm	Lgals3	Ripk2	Cxcr2	Ifitm2	Smpdl3b	Cd24a	Pla2g5
Wdfy4	Irf9			Aicda	Cd160	Lamp1	Stx8	Rbp4		Il7	Tyrobp	Stx8	Mlh1	Ecsit			Rbp4	Bid	Kdelr1	Rnf19b	Rara	Ripk2	Stx8	Nlrp6	Cd37	Rassf5
Gm11127	Atg9a			Sh2d1a	Tnfrsf13c	Gimap3	Casp1	Ripk2		Il6st	H2-D1	Casp1	F2rl1	Sh2d1b1			Ripk2	Fancd2	Lyst	Pglyrp4	Foxp3	Traf3	Casp1	Nlrp6	Cd44	Foxf1
H2-T3	Nlrx1			Clec4g	Tyk2	Itgam	Il12b	Rara		Il6	Crtam	Il12b	Trem2	Hspa8			Rara	Wnt10b	Stx11	Spag11b	Rag1	Myd88	Il12b	Trim27	Cd44	Serpine2
H2-T23	Ap3b1			Il9r	Prkar1a	Gimap5	Cd74	Rap1a		Il1rn	Klri2	Cd74	Sh2d1a	Ifi207			Rap1a	Lrrc32	Serpinb9b	Gbp7	Ptprc	Adipor2	Cd74	Sh2d1b1	Cd74	Serpine2
H2-T22	Gadd45g			Il7r	Hes1	Stap1	Rpl13a	Foxp3		Il1r2	Gm11127	Rpl13a	Tnf	Lgr4			Foxp3	Scrib	Dlg1	Lyz1	Prkg1	Sirt1	Rpl13a	Il4ra	Cd80	Cd80
H2-Q7	Sh2d1b1			Il4	Cd55	Nckap1l	Tlr4	Rac2		Il1r1	Klrd1	Tlr4	Lta	Ripk2			Rac2	Cd160	Kdm5d	Ccl28	Pik3r6	Adipor1	Tlr4	Foxp3	Cd86	Cd86
H2-Q6	Il18r1			Il2rb	Cd55b	Tyrobp	Daxx	Nectin2		Casp1	Klrk1	Daxx	Pomc	Foxp3			Nectin2	Tnfrsf13c	Ppp3cb	Trem1	Wnt10b	Ccr8	Daxx	Foxp3	Cd274	Il4ra
H2-Q4	Ripk2			Il12b	Cd209b	H2-D1	Xcl1	Ptprc		Cd74	H2-T3	Xcl1	Il6	Nectin2			Ptprc	Tyk2	Il18rap	Trem3	Lrrc32	Gpr35	Xcl1	Foxp3	Cd274	Foxp3
H2-Q2	Foxp3			Il12a	Tnfrsf21	Crtam	Cxcl16	Ripk3		Ythdf2	H2-T23	Cxcl16	Il4	Pik3r6			Ripk3	Prkar1a	Aire	Gbp3	Scrib	Lepr	Cxcl16	Foxp3	Cd274	Foxp3
H2-Q10	Slc11a1			Cd74	Actb	Klri2	Il12rb1	Pik3r6		Nol3	H2-T22	Il12rb1	Il2	Ffar2			Pik3r6	Rorc	Emp2	Irgm2	Cd160	Il1rap	Il12rb1	Ptprc	Cd274	Foxp3
H2-Ob	Itk			Ighm	Pla2g2e	Gm11127	Irf8	Ffar2		Trim6	H2-Q7	Irf8	Il1r1	Traf3			Ffar2	Hes1	Raet1e	Ctsh	Tnfrsf13c	Tnfrsf13c	Irf8	Npy5r	Cd274	Foxp3
H2-Oa	Zg16			Ighd	Abl2	Ceacam1	Jak2	Pkn1		Ppp2cb	H2-Q6	Jak2	Il1b	Myd88			Pkn1	Cd55	Ebag9	Ccl22	Tyk2	Ptk2b	Jak2	Cd160	Cd276	Foxp3
H2-DMb2	Abl1			Ighg1	Abl1	Dnase1	Cd47	Myd88		Rnf185	H2-Q4	Cd47	Il12b	Cd160			Myd88	Cd55b	B2m	Cxcl13	Prkar1a	Tyk2	Cd47	Zp3r	Cd276	Foxp3
H2-DMb1	Tnf			Ighg2b	Smarcd1	Klrd1	Gbp7	Sirt1		Tnfrsf1a	H2-Q2	Gbp7	Il12a	Casp8			Sirt1	Cd209b	Treml4	H2-D1	Hes1	Rabgef1	Gbp7	Zp3r	Cd300a	Foxp3
H2-DMa	Lta			Igha	Smarcd2	Klrk1	Vamp3	Cd160		Hipk1	H2-Q10	Vamp3	Traf6	Rnf135			Cd160	Tnfrsf21	Rftn1	Fgl2	Cd55	Jak1	Vamp3	Serpinb9g	Cdkn2a	Foxp3
H2-M3	Il12b			Il18	Il1rl2	H2-T3	Capg	Rabgef1		Mavs	H2-M3	Capg	Ighg1	Brcc3			Rabgef1	Actb	Cd70	Fcgr3	Cd55b	Tnip2	Capg	Rabgef1	Ceacam1	Foxp3
H2-M2	Il12a			Il21r	Zmiz1	H2-T23	Kif16b	Rif1		Irgm2	H2-M2	Kif16b	Ighg2b	Mfhas1			Rif1	Pla2g2e	P2rx7	Tusc2	Mad2l2	Ccl9	Kif16b	Gpx1	Ceacam1	Rag2
H2-K1	Klre1			Il21	Card11	H2-T22	Gbp6	Cd55		Stap1	H2-K1	Gbp6	Clnk	Ubqln1			Cd55	Abl2	Myo1g	Cxcl12	Jak1	Trem2	Gbp6	Gpx1	Ceacam1	Prkg1
H2-Eb2	Il18			Rnf19b	Klf4	H2-Q7	Actr2	Cd55b		Ripk1	Stat5a	Actr2	Rasgrp1	Cd55			Cd55b	Abl1	Rab27a	Gzmb	Gtpbp4	Pias3	Actr2	Pdcd1	Cebpb	Pkn1
H2-Eb1	Il21			Icam1	Smarcb1	H2-Q6	Rab7b	Adora3		Csf1	Stat5b	Rab7b	Klre1	Cd55b			Adora3	Smarcd1	Fosl2	Ninj1	Cd209b	Ackr2	Rab7b	Pdcd1	Clec4g	Lrrc32
Unc93b1	Rnf19b			Ighv1-54	Blm	H2-Q4	Dapk3	Mad2l2		Pycard	Syk	Dapk3	Il18	Gramd4			Mad2l2	Smarcd2	Ctsc	Nkg7	Tnfrsf21	Il1rl2	Dapk3	Cd55	Clec4g	Scrib
H2-Ab1	Irf8			Hspd1	Tnf	H2-Q2	Rps6kb1	Pms2		Irak3	Pvr	Rps6kb1	Il23a	Tyro3			Pms2	Il1rl2	Ephb6	Gbp2b	Actb	Tut4	Rps6kb1	Cd55	Clec4g	Gclc
Flt3	Il12rb2			Mpl	Cd83	H2-Q10	Gbp3	Snx4		Irf7	Cd1d1	Gbp3	Il21	Gbp4			Snx4	Zmiz1	Cd8a	Gapdh	Zdhhc2	Pdgfb	Gbp3	Cd55b	Crtam	C1qtnf1
Ap3d1	Tcirg1			Nbn	Cdkn2a	H2-M3	Ccl12	Ppl		Irf3	Ifng	Ccl12	Paxip1	Mmp12			Ppl	Card11	Stard7	H2-T23	Pla2g2e	Oas1g	Ccl12	Cd55b	Ctla4	C1qtnf1
Cd1d1	Sash3			Ighv3-8	Clec4g	H2-M2	Ccl22	Ticam2		Oas1e	Cd226	Ccl22	Fbxo38	Ercc6			Ticam2	Drosha	Serpinb9	H2-K1	Abl2	Tnf	Ccl22	Tyro3	Ctla4	Rabgef1
Ifng	Nfkbiz			Jag1	Prnp	H2-K1	Myo18a	Panx1		Cyld	Bcl2l11	Myo18a	Lamp1	Cd180			Panx1	Lat	Slfn2	Stat5a	Abl1	Osm	Myo18a	Mmp12	Ctla4	Rabgef1
Rab32	Gata3			Cdh17	Il7r	Stat5a	H2-Aa	Mlh1		Spata2	Cd5l	H2-Aa	Gimap3	Ppl			Mlh1	Smarcb1	Crlf2	Stat5b	Smarcd1	Nfkbia	H2-Aa	H2-M10.2	Ctsg	Prkar1a
Ctse	Klrk1			Ighg3	Il7	Stat5b	Gsn	F2rl1		Trim56	Ulbp1	Gsn	Xcl1	Ticam2			F2rl1	Blm	Tap2	Gzmm	Smarcd2	Ifitm2	Gsn	H2-M10.2	Cyld	Tyro3
Ctss	Eomes			Ctsh	Il6st	Gfer	Acod1	Acp5		Pias4	Ccr5	Acod1	Tnfsf4	Tnip2			Acp5	Cd83	Cr1l	Prdx1	Il1rl2	Prlr	Acod1	H2-M10.6	Dapl1	Tyro3
Tapbp	Il20rb			Cd46	Il6	Pvr	Actr3	Trem2		Tbk1	Klrb1c	Actr3	Ticam1	Nlrp1b			Trem2	Cdkn2a	Cr2	Igtp	Zmiz1	Il9r	Actr3	H2-M10.6	Dlg1	Tnfrsf13b
Rab6a	Il18rap			Csf3r	Il4	Cd1d1	Ifitm7	Pld2		Trim44	Il18rap	Ifitm7	Hspd1	Rps6ka3			Pld2	Adrm1	Prf1	Kif5b	Card11	Il7r	Ifitm7	Gigyf2	Dlg5	Tnfrsf13b
Ext1	Bcl3			Gapt	Il2rg	Cd226	Kynu	Sh2d1a		Axl	Fcer2a	Kynu	Kmt5b	F2rl1			Sh2d1a	Clec4g		Lyst	Klf4	Il7	Kynu	Trem2	Dtx1	Tnfrsf21
Kdm5d	Avpr2			Ighv1-53	Il2ra	Clec12b	Gch1	Slamf8		Gfi1	Ap1g1	Gch1	Kit	Gps2			Slamf8	Prnp		Stxbp2	Gcnt2	Il6st	Gch1	Wdr41	Dusp3	Tnfrsf21
Ulbp1	Spn			Tcirg1	Il2	Arrb2	Gbp2b	Tnf		Gas6	Raet1e	Gbp2b	Itgb2	Gigyf2			Tnf	Il7r		Bcl2l11	Smarcb1	Il6	Gbp2b	Oas1b	Dusp3	Tnfrsf21
Fcer2a	Nod2			H2-D1	Il1b	Serpinb9b	Gapdh	Lta		Usp27x	B2m	Gapdh	Itgam	Polr3b			Lta	Il7		Stx11	Blm	Il5ra	Gapdh	Oas1g	Dusp22	Tnfrsf21
Rab35	Runx3			Fgl2	Il1a	Ulbp1	Mefv	Prkdc		Ecm1	Arg1	Mefv	Scimp	Trem2			Prkdc	Il6st		Serpinb9b	Tnf	Il4	Mefv	Slamf8	Erbb2	Pla2g2f
Raet1e	Txk			Fcgr3	Il12b	Ppp3cb	H2-Q7	Clec4g		Peli3	Raet1d	H2-Q7	Mavs	Tut4			Clec4g	Il6		Hamp	Cd83	Il3ra	H2-Q7	Trex1	Fgl1	Pla2g2f
B2m	Azi2			Irf7	Il12a	Klrb1a	H2-Eb1	Susd4		Sigirr	Klri1	H2-Eb1	Zbtb1	Oas1g			Susd4	Il4		Ulbp1	Ephb3	Il2rg	H2-Eb1	Trex1	Fgl1	Pla2g2e
Treml4	Cd3e			Ighv9-4	Cd74	Klrb1b	Cx3cl1	Pomc		Syk	Hfe	Cx3cl1	Gimap5	Unc13b			Pomc	Il2rg		Ppp3cb	Cdkn2a	Il2rb	Cx3cl1	Prkdc	Fgl2	Trem2
Rftn1	Scgb1a1			Fas	Ihh	Klrb1c	H2-Ab1	Il7r		Igtp	Klrc2	H2-Ab1	Stap1	Med1			Il7r	Il2ra		Emp2	Clec4g	Il2ra	H2-Ab1	Clec4g	Foxj1	Trem2
Atg5	Enpp1			Ercc1	Kat5	Il18rap	Stat1	Il6		Casp4	Klrc1	Stat1	Ddx1	Sh2d1a			Il6	Il2		Ptpn6	Prnp	Il2	Stat1	Clec4g	Foxj1	Pdgfra
Raet1d	Shmt2			Batf	Traf6	Ap1g1	Ccl7	Il4		Oas1a	Mr1	Ccl7	Tyrobp	Slamf8			Il4	Il1b		Hc	Il7r	Il1r2	Ccl7	Clec4g	Foxp3	Pdgfb
Psmb8	Ifitm6			Sash3	Dusp22	Raet1e	Igtp	Il2		Oas3	P2rx7	Igtp	H2-D1	Tnf			Il2	Il1a		Gzma	Il7	Il1r1	Igtp	Susd4	Foxp3	Pdgfa
Psmb9	Shfl			Nfkbiz	Igfbp2	B2m	Kif5b	Il1r1		Ptpn2	H60c	Kif5b	Fcgr3	Prkdc			Il1r1	Il12b		Gzmc	Il6st	Il1b	Kif5b	Susd4	Foxp3	Cdkn2a
Hfe	Tyk2			Gzmb	Igf2	Havcr2	Ifng	Casp1		Ttll12	H2-M5	Ifng	Crtam	Nfkbia			Casp1	Il12a		Raet1e	Il6	Il1a	Ifng	Susd4	Foxp3	Cdkn2a
Rab33a	Jak1			Card9	Igf1	Arg1	Ifngr1	Il1b		Ythdf3	H2-Q1	Ifngr1	Klri2	Susd4			Il1b	Cd74		Ebag9	Il4	Il12b	Ifngr1	Susd4	Foxp3	Clec4g
Mr1	Oas1g			Masp2	Ido1	Raet1d	Ifngr2	Il13		Mul1	H2-T24	Ifngr2	Sash3	Ifi209			Il13	Ihh		B2m	Il2rg	Il12a	Ifngr2	Pparg	Foxp3	Clec4g
Rab27a	Ifitm2			Nkg7	Rasgrp1	Klri1	Aqp4	Il12b		Irgm1	Stx7	Aqp4	Ddx21	Pparg			Il12b	Kat5		Ccl17	Il2ra	Il10ra	Aqp4	Il7r	Gimap3	Clec4g
H60c	Hdac4			Klrd1	Hmgb1	Cxcl5	Stxbp2	Il12a		Otud4	Fadd	Stxbp2	Gm11127	Pomc			Il12a	Traf6		Ccl25	Il2	Cd74	Stxbp2	Il4	Gimap5	Prnp
H2-M5	Oas1e			H2-T23	Hlx	Hfe	Stxbp1	Il10		Ikbke	Bad	Stxbp1	Gata3	Il4			Il10	Dusp22		Raet1d	Il1rn	Traf6	Stxbp1	Il4	Gli3	Pparg
H2-Q1	Trim56			Ighv11-2	Il18	Klrc2	Stxbp3	Cd74		Padi2	Spi1	Stxbp3	Klrd1	Casp1			Cd74	Igfbp2		Rpl30	Il1b	Tnfrsf11a	Stxbp3	Il2	Glmn	Il4
H2-T24	Ifitm7			Ighv15-2	Zc3h12a	Klrc1	Stx11	Traf6		Mmp8	Ccl2	Stx11	Klrk1	Il1b			Traf6	Igf2		Gbp2	Il1a	Tnfrsf1a	Stx11	Il12b	Gnrh1	Il4
Psme1	Setd2			H2-DMa	Zdhhc21	Lgals9	Rab12	Dusp22		Palm3	Slamf6	Rab12	H2-T3	Il12b			Dusp22	Igf1		P2rx7	Il12b	Rraga	Rab12	Il10	Gpnmb	Il4
Psme2	Stat1			H2-K1	Il23a	Mr1	Ifitm1	Trpm4		Arg1	Vav1	Ifitm1	H2-T23	Il12a			Trpm4	Ido1		Rab27a	Il12a	Il18	Ifitm1	Nlrp4e	Gpnmb	Il4
Rab8b	Oas1a			Unc93b1	Il21	P2rx7	Mrc1	Ighm		Irak1	Cadm1	Mrc1	H2-T22	Cd74			Ighm	Il27		H60c	Il10	Plvap	Mrc1	Dusp22	H2-Aa	Il4
Fcer1g	Oas2			H2-Ab1	Anxa1	H60c	Irgm1	Ighg1		Sharpin	Mill2	Irgm1	H2-Q7	Kat5			Ighg1	Rasgrp1		Cxcl14	Cd74	Lyn	Irgm1	Igf2	Havcr2	Il2ra
Ap3b1	Ifitm1			Stat5a	Lgals3	H2-M5	Cdc42ep4	Ighg2b		Dnaja3	Tap2	Cdc42ep4	H2-Q6	Traf6			Ighg2b	Hmgb1		Ctsc	Ihh	Il21r	Cdc42ep4	Nlrp4b	Havcr2	Il2ra
Rab3c	Sin3a			Stat5b	Lgals1	H2-Q1	Ccl17	Igf2		Cactin	Lag3	Ccl17	H2-Q4	Igf2			Igf2	Hlx		Vamp7	Kat5	Ikbkb	Ccl17	Ythdf2	Hfe	Il2
Tapbpl	Ikbke			Stat6	Lef1	H2-T24	Slc22a5	Il27		Cav1	H60b	Slc22a5	H2-Q2	Ifi204			Il27	Il18		Bad	Traf6	Lifr	Slc22a5	Nlrc3	Hlx	Il2
Arl8b	Smpd1			Il31ra	Lck	Stx7	Ccl24	Ncf1		Ptprf	Prf1	Ccl24	H2-Q10	Ifi203			Ncf1	Zc3h12a		Pglyrp1	Dusp22	Krt8	Ccl24	Hmox1	Hlx	Il10
Mill2	Irak1			Ighv1-59	Gimap3	Fadd	Irf1	Clnk		Trim32	Pnp	Irf1	H2-M3	Tlr6			Clnk	Il23a		Unc13d	Taok2	Il15ra	Irf1	Hlx	Hmgb1	Il10
Calr	Ifitm3			Ighv9-2	Xcl1	Klrb1f	Gbp10	Rasgrp1		Rnf113a2	Nos2	Gbp10	H2-M2	Tlr1			Rasgrp1	Il21		Ccl1	Igfbp2	Ccr1	Gbp10	Hlx	Hspb1	Cd74
Tap2	Trim65			Icosl	Il12rb1	Clec2d	Snca	Dnase1l3		Zbp1		Snca	H2-K1	Il27			Dnase1l3	Anxa1		Ccl27a	Igf2	Ccr3	Snca	Klre1	Ido1	Ihh
Tap1	Sp100			Csf2rb2	Socs1	Spi1	Ifitm3	Hmox1		Irak2		Ifitm3	Stat5a	Ncf1			Hmox1	Lgals3		F2	Igf1	Actn4	Ifitm3	Zc3h12a	Ido1	Ihh
Ctsl	Stat2			Traf3ip2	Tnfsf4	Ccl2	Ccl25	Hmgb1		Txk		Ccl25	Stat5b	Clnk			Hmgb1	Lgals1		Cd2	Ido1	Ccr9	Ccl25	Smcr8	Ifnb1	Ihh
Iglc4	Isg15			Gzmm	Twsg1	Ager	Dnaja3	Hlx		Traip		Dnaja3	Stat6	Ythdf2			Hlx	Lef1		Romo1	Afdn	Xcl1	Dnaja3	Anxa1	Ihh	Dusp22
Rab3b	Oas1c			Iglc2	Icam1	Slamf6	Slk	Hk1		Samhd1		Slk	Dennd1b	Nr1d1			Hk1	Lck		Rps19	Rasgrp1	Il12rb1	Slk	Anxa1	Ihh	Ido1
Fcgr1	Ch25h			Iglc1	Rasal3	Vav1	Gbp9	Klre1		Rnf113a1		Gbp9	6030468B19Rik	Nlrp10			Klre1	Gimap3		Serpinb9	Hmgb1	Socs1	Gbp9	Lgals3	Ihh	Ido1
Fcgr2b	Ccl19			Prdx1	Hsp90aa1	Cx3cr1	Vamp4	Il18		Cxcr4		Vamp4	Pvr	Nlrc3			Il18	Xcl1		Arl8b	Hlx	Tnfrsf4	Vamp4	Usp38	Il2	Clnk
H60b	Cdc42ep2			Kdelr1	Hspd1	Cadm1	Rab20	Zc3h12a		Vrk2		Rab20	Cd1d1	Rasgrp1			Zc3h12a	Il12rb1		C8g	Pik3r1	Tnfrsf1b	Rab20	Ccr1	Il2ra	Clnk
Rab4a	Ccl8			Kif5b	Hspb1	Serpinb9	Gbp2	Trim6		Ube2k		Gbp2	Ifng	Hmgb2			Trim6	Socs1		C3	Il18	Lilra5	Gbp2	Pglyrp4	Il4	Nr1d1
	Sirpa			Cd226	Jak2	Mill2	Rab43	Il23a		Cd300lf		Rab43	Cd226	Hexim1			Il23a	Tnfsf4		Tap2	Zc3h12a	Nup85	Rab43	Tnfsf4	Il4	Nr1d1
	Il23r			Lyst	Cd47	Tap2	Zyx	Lyn		Fadd		Zyx	Kmt5c	Hmgb1			Lyn	Twsg1		Ctsg	Zdhhc21	Krt18	Zyx	Vsig4	Il4	Hmox1
	Ciita			Ighv1-64	Itgb2	Tap1	Pde12	Il21		Mettl3		Pde12	Ulbp1	Klre1			Il21	Tnfrsf1b		Lag3	Mdga2	Kras	Pde12	Vsig4	Il4i1	Hmgb1
	Slc22a21			Ighv1-22	Itgal	Crk	Sp100	Klrb1		Adam17		Sp100	Malt1	Pik3r1			Klrb1	Rasal3		Ppbp	Il23a	Kit	Sp100	H2-Bl	Il4i1	Hlx
	Rab11fip5			Ighv1-19	Itga4	Tgfb1	Tlr2	Paxip1		Stat2		Tlr2	Klrb1c	Zc3h12a			Paxip1	Hsp90aa1		Fcgr1	Lyn	Jak2	Tlr2	H2-Bl	Il4i1b	Hlx
	Gbp4			Ighv7-3	Mad1l1	Lag3	Ccl6	Tlr4		Ccl5		Ccl6	Rsad2	Trim11			Tlr4	Hspd1		H60b	Il21	Mpl	Ccl6	H2-Bl	Il4i1b	Zc3h12a
	Evl			Ighv14-4	Ripor2	H60b	Ccl5	Anxa1		Sh2b3		Ccl5	Il18rap	Trim6			Anxa1	Hspb1		Gbp5	Anxa1	Hdac4	Ccl5	Npy	Il4ra	Lyn
	Ccl9			Ighv1-50	Sirpb1a	Pnp	Ccl4	Tlr9		Robo1		Ccl4	Atad5	Il23a			Tlr9	Jak2		Prf1	Fstl3	Ifnar2	Ccl4	Serpinb9h	Il20rb	Lyn
	Actg1			Ighv1-52	Cd209e		Ccl3	Fbxo38		Tslp		Ccl3	Fcer2a	Lyn			Fbxo38	Cd47		Cxcl10	Lgals3	Aim2	Ccl3	Dtx4	Ildr2	Anxa1
	Syncrip			Ighv1-80	Cd209d		Ccl2	Pdpk1		Isg15		Ccl2	Ap1g1	Il21			Pdpk1	Itgal		Cxcl9	Lgals1	Cdip1	Ccl2	Psmb4	Ildr2	Anxa1
	Stxbp4			Ighv1-76	Cd209c		Ccl1	Lgals3		Cd24a		Ccl1	Raet1e	Klrb1			Lgals3	Mad1l1		Plekhm2	Spint2	Il12rb2	Ccl1	Nlrp4c	Irf1	Rhbdd3
	Stx8			Ighv1-78	Cd209a		Stx4a	Slc15a4		Cnot7		Stx4a	B2m	Slc15a2			Slc15a4	Fanca			Lef1	Il16	Stx4a	Ascl2	Irf1	Lgals3
	Casp1			Ighv1-75	Kitl		Flnb	Lamp1		Naip2		Flnb	Itgb2l	Ltf			Lamp1	Ripor2			Lck	Iigp1	Flnb	Ascl2	Itch	Lgals3
	Cd74			Ighv1-55	Mdk		Cd40	Gimap3		Naip1		Cd40	Arg1	Tlr4			Gimap3	Sirpb1a			L1cam	Cxcr1	Cd40	Ascl2	Jak3	Ldlr
	Rpl13a			Inpp5d	Ascl2		Vim	Xcl1		Naip6		Vim	Raet1d	Ppp2ca			Xcl1	Cd209e			Mdga1	Card14	Vim	Cgas	Jak3	Ldlr
	Daxx			Iglc3	Pla2g2d		Trp53	Rapgef1		Naip5		Trp53	Klri1	Tlr9			Rapgef1	Cd209d			Gimap3	Ccl12	Trp53	Pcbp2	Lag3	Tbc1d10c
	Xcl1			Ighg2c	Ccl28		Gbp8	Pglyrp4		Oas1c		Gbp8	Shld1	Fbxo38			Pglyrp4	Cd209c			Xcl1	Tnfsf18	Gbp8	Tnfsf18	Lag3	Tbc1d10c
	Cxcl16			Ighv1-61	Zfp608		Camk2a	Ptprj		Otulin		Camk2a	Hfe	Pdpk1			Ptprj	Cd209a			Il12rb1	Fer	Camk2a	Nckap1l	Lag3	Cnr2
	Il12rb1			Ighv2-3	Zbtb1		Calm1	Pla2g3		Rbm47		Calm1	Dpp4	Slc15a4			Pla2g3	Kitl			Socs1	Csf1r	Calm1	Fam3a	Lag3	Pla2g2a
	Jak2			Ighv9-1	Tarm1		Cdc42	Tnfrsf4		Lsm14a		Cdc42	Shld3	Lamp2			Tnfrsf4	Mdk			Tnfsf4	Csf3r	Cdc42	Fer	Laptm5	Gimap3
	Cd47			Pirb	Gimap5		Slc26a6	Tnfsf4		Adipoq		Slc26a6	Klrc2	Lamp1			Tnfsf4	Ascl2			Twsg1	Csf2ra	Slc26a6	Cd46	Laptm5	Cnr1
	Gbp7			Bcl10	Smarcc1		Tgtp1	Tnfrsf1b		C1qtnf4		Tgtp1	Klrc1	Usp38			Tnfrsf1b	Pla2g2d			Fermt3	Csf1	Tgtp1	Cep63	Lax1	Pglyrp4
	Vamp3			C1ra	Arid1b		Myo1c	Rtn4		Adar		Myo1c	Nod2	Rnf185			Rtn4	Zfp608			Emilin2	Csf2	Myo1c	Olfm4	Lax1	Socs1
	Capg			Stx11	Tnfsf18		Trim21	Ticam1		Rffl		Trim21	Mr1	Trim3			Ticam1	Zbtb1			Icam1	Ccl22	Trim21	H2-D1	Lgals3	Tnfsf4
	Kif16b			Serping1	Nckap1l		Vamp8	Hspd1		Trim41		Vamp8	P2rx7	Pml			Hspd1	Tarm1			Zfp703	Cxcr3	Vamp8	H2-D1	Lgals9	Tnfsf4
	Gbp6			Serpinb9b	Cd46		Gbp5	Kmt5b		Eif4e2		Gbp5	H60c	Gimap3			Kmt5b	Cgas			Rasal3	Cxcl13	Gbp5	Grn	Lgals9	Twsg1
	Actr2			Ighv1-26	Selenok		Vps26b	Kit		Edn1		Vps26b	Exosc3	Ccr1			Kit	Gimap5			Hsp90aa1	Usp25	Vps26b	Grn	Lilrb4a	Twsg1
	Rab7b			Ighv1-82	Pycard		Hpx	Cd47		Hif1a		Hpx	H2-M5	Rab34			Cd47	Smarcc1			Hspd1	Pycard	Hpx	Irak3	Lilrb4a	Id2
	Dapk3			Ighv1-34	Rps3		Was	Itgb2		Nlrc5		Was	H2-Q1	Ly96			Itgb2	Arid1b			Hspb1	Irf5	Was	Nlrp4a	Lilrb4a	Id2
	Rps6kb1			Ighv1-36	H2-D1		Dapk1	Itgam		Crebrf		Dapk1	H2-T24	Ly86			Itgam	Tnfsf18			Jak2	Irak3	Dapk1	Fgl2	Lilrb4b	Id2
	Gbp3			Ighv1-81	H2-Aa		Bst2	Ankrd17		Cdc37		Bst2	Stx7	Xcl1			Ankrd17	Nckap1l			Cd47	Rela	Bst2	Acod1	Lilrb4b	Vsig4
	Ccl12			Ighv1-74	Gstp1		Nos2	Dnajb9		Pafah1b1		Nos2	Tbx21	Il12rb1			Dnajb9	Cd46			Itgb2	Yap1	Nos2	Psma1	Lilrb4b	Vsig4
	Ccl22			Ighv1-72	Btnl2			Nod1		Sphk1			Clcf1	Xrcc5			Nod1	Selenok			Itgal	Fkbp1a		Psma1	Loxl3	Hspb1
	Myo18a			Ighv1-69	Rela			Mif		Hpx			Fadd	Nek7			Mif	Pycard			Itga6	Slc27a1		Samsn1	Lrrc32	Tafa3
	H2-Aa			Ighv7-1	Fgl2			Ascl2		Parp9			Cd81	Emilin2			Ascl2	Rps3			Itga4	Irf7		Oas1e	Mad1l1	Tafa3
	Gsn			Ighv10-1	Zbtb16			Scimp					Slamf1	Rtn4			Scimp	H2-D1			Mad1l1	Fas		Gpr17	Marchf7	Mad1l1
	Acod1			Ighv6-6	Tmem131l			Mavs					Trp53bp1	Nploc4			Mavs	H2-Aa			Ripor2	Irf3		Gpr17	Mdk	mCEACAM1a/iso:4L/SigPep-/NGlycoAsn+
	Actr3			Ighv14-2	Lax1			Zbtb1					Spi1	Ticam1			Zbtb1	Btnl2			Sirpb1a	Oas1e		Tnfaip3	Nckap1l	mCEACAM1a/iso:4L/SigPep-/NGlycoAsn+
	Kynu			Dlg1	Ets1			Cgas					Ccl2	Hsp90aa1			Cgas	Fgl2			Cd209e	Ackr3		Pglyrp2	Ndfip1	Ripor2
	Gch1			Kdm5d	Zc3h12d			Gimap5					Stx4a	Hspd1			Gimap5	Zbtb16			Cd209d	Cxcl12		Parp1	Nfkbid	Ripor2
	Gbp2b			Ighv1-58	Erbb2			Ube2j1					Fcer1a	Dtx4			Ube2j1	Tmem131l			Cd209c	Nfkbiz		Parp1	Nrarp	Mertk
	Gapdh			Ighv5-16	Cyld			Stap1					Fcer1g	Nlrc4			Stap1	Lax1			Cd209a	Zc3h15		Pglyrp3	Pag1	Mertk
	Mefv			Ighv4-1	Carmil2			Tnfsf18					Cd40	Gbp7			Tnfsf18	Fas			Kitl	Ackr1		Tnfrsf14	Pag1	Mdk
	H2-Q7			Ighv5-17	Pten			Nckap1l					Ptafr	Naglu			Nckap1l	Zc3h12d			Mdk	Ifitm7		Nmi	Pawr	Ascl2
	H2-Eb1			Ulbp1	Crtam			Ddx1					Cd28	Ankrd17			Ddx1	Erbb2			Mbp	Il22ra2		Nmi	Pdcd1lg2	Ascl2
	Cx3cl1			Ighv2-9-1	Cd6			Pram1					Cd24a	Htra1			Pram1	Cyld			Ascl2	Ceacam1		Loxl3	Pdcd1lg2	Ascl2
	H2-Ab1			Ighv2-6	Cxcl12			Fer					Slamf6	Usp50			Fer	Carmil2			Pla2g2d	Cx3cl1		Ceacam1	Pdcd1lg2	Pla2g2d
	Ccl7			Ighv2-5	Ildr2			Cd46					Vav1	Nod1			Cd46	Lmo1			Ccl28	Foxc1		Dhx58	Pdcd1lg2	Pla2g2d
	Igtp			Ighv5-12	Btla			Spon2					Tfrc	Mif			Spon2	Pten			Zfp608	Stat1		Dhx58	Pde5a	Pla2g2d
	Kif5b			Bcl6	Dock8			Gprc5b					Cadm1	Zmpste24			Gprc5b	Clec2i			Zbtb1	Stat4		Klrd1	Peli1	Zfp608
	Aqp4			Ppp3cb	Sash3			Tyrobp					Arid5a	Rab11fip2			Tyrobp	Crtam			Tarm1	Stat3		Klrd1	Peli1	Tarm1
	Stxbp2			Ighv14-1	Nfkbiz			Myo18a					Pagr1a	Scimp			Myo18a	Cd6			Gimap5	Stat5a		Selenos	Pla2g2a	Tarm1
	Stxbp1			Ighv5-4	Gm5150			Sema7a					Mill2	Aim2			Sema7a	Ildr2			Smarcc1	Stat5b		H2-T3	Pla2g2d	Gimap5
	Stxbp3			Ighv2-2	Lgals8			Pycard					C3	Mavs			Pycard	Btla			Magi1	Stat6		H2-T3	Pla2g2d	Emilin1
	Stx11			Ighv5-2	Tnfrsf14			Irf5					Btk	Ppp2r3c			Irf5	Dock8			Jag1	Flt3		H2-T23	Pla2g2d	Emilin1
	Rab12			Ighv1-47	Loxl3			H2-D1					Tap2	Trem3			H2-D1	Sash3			Ptpn23	Egr1		H2-T23	Pla2g2e	Lrfn5
	Mrc1			Ighv1-39	Cblb			Grn					Tgfb1	Casp6			Grn	Nfkbiz			Arid1b	Sh2b2		H2-T22	Pla2g2f	Tnfsf18
	Irgm1			Ighv5-9	Ceacam1			Irak3					Lag3	Tlr5			Irak3	Gm5150			Tnfsf18	Il31ra		H2-T22	Pla2g2f	Nckap1l
	Cdc42ep4			Ighv3-6	Ambra1			Prg2					Hmces	Rab7b			Prg2	Lgals8			Nckap1l	Il27ra		H2-T10	Pla2g5	Fer
	Ccl17			Ighv6-3	Gcnt1			Fgl2					Map3k7	Cgas			Fgl2	Tnfrsf14			Cd46	Cib1		H2-T10	Prdx2	Tyrobp
	Slc22a5			Ighv1-66	Gata3			Siglecg					Fcgr1	Pspc1			Siglecg	Loxl3			Cxcl13	Csf2rb2		Vsir	Prkar1a	Tyrobp
	Ccl24			Ighv5-6	H2-T3			Fgr					H60b	Gimap5			Fgr	Cblb			Selenok	Traf3ip2		H2-Q7	Prnp	Tyrobp
	Irf1			Ighv5-9-1	H2-T23			Fes					Hpx	Atat1			Fes	Ceacam1			Pycard	Oasl2		H2-Q7	Pten	H2-Aa
	Gbp10			Il18rap	H2-T22			Fcgr3					Nlrp3	Dtx3l			Fcgr3	Ambra1			Rps3	Syk		H2-Q6	Ptpn2	Grn
	Snca			Aire	Vsir			Tlr7					Plcg2	Plscr2			Tlr7	Gata3			H2-D1	Ccl7		H2-Q6	Ptpn6	Grn
	Ccl25			Emp2	H2-Q7			Tlr3					Prkcz	Tspan6			Tlr3	H2-T3			H2-Aa	Tnfsf13b		H2-Q4	Ptpn6	Syt11
	Slk			Ptpn6	H2-Q6			Pten					Tnfsf13	Gbp3			Pten	H2-T23			Gstp1	Appl2		H2-Q4	Ptpn22	Fgl2
	Gbp9			Hc	H2-Q4			Crtam					Pnp	Irgm2			Crtam	H2-T22			Btnl2	Oas1a		H2-Q2	Ptpn22	Fgr
	Vamp4			Atad5	H2-Q2			Ffar3						Tnip1			Ffar3	Vsir			Rela	Oas2		H2-Q2	Ptpn22	Tmem131l
	Rab20			Gzmc	H2-Q10			Klri2						Emilin1			Klri2	H2-Q7			Fgl2	Oasl1		H2-Q10	Rag2	Lax1
	Gbp2			Fcer2a	H2-Ob			Tnfaip3						Pcbp2			Tnfaip3	H2-Q6			Zbtb16	Ifnar1		H2-Q10	Rc3h1	Lax1
	Rab43			Raet1e	H2-Oa			Sash3						Gpatch3			Sash3	H2-Q4			Tmem131l	Ifng		H2-M2	Rc3h1	Samsn1
	Zyx			Ebag9	H2-DMb2			Pglyrp2						Zc3hav1			Pglyrp2	H2-Q2			Lax1	Ifngr1		H2-M2	Rc3h1	Samsn1
	Pde12			Bcl3	H2-DMb1			Nfkbiz						Fam3a			Nfkbiz	H2-Q10			Ptk2	Ifngr2		H2-M1	Rc3h2	Marchf7
	Tlr2			B2m	H2-DMa			Phb2						Tyrobp			Phb2	H2-Ob			Ets1	Txndc17		H2-M1	Ripor2	Fas
	Ccl6			Ighv8-12	H2-M2			Ddx21						Clec4e			Ddx21	H2-Oa			Zc3h12d	Il11		H2-L	Ripor2	Bpi
	Ccl5			Rnf8	Fcho1			Card9						Serpinb1a			Card9	H2-DMb2			Erbb2	Il11ra1		H2-L	Runx1	Bpi
	Ccl4			Ighv13-2	H2-K1			Gm11127						Zdhhc12			Gm11127	H2-DMb1			Cyld	Jagn1		H2-K1	Runx3	Zc3h12d
	Ccl3			Ighv14-3	H2-Eb2			Tnfrsf14						S100a14			Tnfrsf14	H2-DMa			Carmil2	Rbm15		H2-K1	Scgb1a1	mSkint2
	Ccl2			Ighv1-18	H2-Eb1			Loxl3						Cep63			Loxl3	H2-M2			Pten	Jak3		Foxj1	Scrib	mSkint2
	Ccl1			Ighv1-15	Foxj1			Ceacam1						Selenok			Ceacam1	Fcho1			Crtam	Tjp2		Foxj1	Sdc4	Erbb2
	Stx4a			Treml4	Nfat5			Axl						Pycard			Axl	H2-K1			Cd6	Il17ra		Stat6	Sftpd	Pten
	Flnb			Rftn1	H2-Ab1			Dnase1						H2-D1			Dnase1	H2-Eb2			Tnfaip3	Il17a		Il27ra	Shh	Pten
	Cd40			Ighv1-12	Stat5a			Gata3						Grn			Gata3	H2-Eb1			Cxcl12	Pirb		Il27ra	Shh	Crtam
	Vim			Raet1d	Stat5b			Gata2						Irak3			Gata2	Foxj1			Ildr2	Smad4		Abr	Shh	Tnfaip3
	Trp53			Rnf168	Fut4			Gata1						Syt11			Gata1	H2-Ab1			Btla	Chuk		Gfer	Skint2	Ildr2
	Gbp8			Shld1	Tespa1			Dhx58						Rela			Dhx58	Stat5a			Dock8	Cebpa		Oas1a	Skint2	Ildr2
	Camk2a			Cd70	Mia3			Klrd1						Fgl2			Klrd1	Stat5b			Sash3	Numbl		Oas1f	Slc4a2	Btla
	Calm1			Shld3	Tnfsf14			Klrk1						Tkfc			Klrk1	Tespa1			Nfkbiz	Ifih1		Oas1h	Slc4a2	Btla
	Cdc42			Ighv1-85	Icosl			H2-T3						Acod1			H2-T3	Tnfsf14			Gm5150	Tnfrsf18		Oas3	Slfn1	Btla
	Slc26a6			Nod2	Zap70			H2-T23						Fgr			H2-T23	Icosl			Mex3b	Ext1		Ptpn2	Smad7	Pglyrp2
	Tgtp1			Ighv1-42	Smarca2			H2-T22						Trim30d			H2-T22	Prdm1			Lgals8	Bbs4		Ptpn2	Socs1	Pglyrp3
	Myo1c			Ighv1-7	Arid1a			Vsir						Irf7			Vsir	Zap70			Mmrn1	Il20rb		Ptpn2	Socs5	Tnfrsf14
	Trim21			Ighv1-5	Syk			H2-Q7						Trib1			H2-Q7	Smarca2			Tnfrsf14	Ifitm1		Ptpn2	Socs6	Tnfrsf14
	Vamp8			P2rx7	Tnfsf13b			H2-Q6						Mapkbp1			H2-Q6	Arid1a			Loxl3	Ccr5		Ifnb1	Spn	Loxl3
	Gbp5			Myo1g	Casp3			H2-Q4						Trim30c			H2-Q4	Syk			Cblb	Fosl1		Jak3	Spn	Cblb
	Vps26b			C1rl	Ap3d1			H2-Q2						Trim30b			H2-Q2	Tnfsf13b			Ceacam1	Sin3a		Ttll12	Spn	Ceacam1
	Hpx			Rab27a	Smarcc2			H2-Q10						Rnf125			H2-Q10	Zeb1			Vegfa	Il33		Inpp5d	Spn	Ceacam1
	Was			H60c	Ccdc88b			H2-DMb2						Irf3			H2-DMb2	Casp3			Ambra1	Mt3		Zfp35	Spn	Axl
	Dapk1			Exosc3	Ptpn2			H2-DMb1						Oas1e			H2-DMb1	Ap3d1			Gcnt1	Wbp1l		Zfp35	Tarm1	Axl
	Bst2			Fosl2	Klhl25			H2-M3						Tlr8			H2-M3	Smarcc2			Gata3	Traf5		Svep1	Tarm1	Btn1a1
	Nos2			Ctsc	Fut7			H2-M2						Tlr7			H2-M2	Zfp683			H2-T3	Socs5		Rc3h1	Tbx21	Pibf1
	Traf3ip3			Ung	Cd1d1			H2-K1						Tlr3			H2-K1	Ccdc88b			H2-T23	Ikbke		Rc3h1	Tbx21	Gal
	Lamp3			Vamp7	Ifng			Foxj1						Pum2			Foxj1	Ptpn2			H2-T22	Il18rap		Rc3h1	Tgfb1	Vsir
	Ifi204			Cd81	Jak3			Stat5a						Pum1			Stat5a	Klhl25			Vsir	Ptpn6		Clec12b	Tgfb1	Vsir
	Tpr			Ephb6	Runx1			Stat5b						Pten			Stat5b	Cd1d1			H2-Q7	Ccr4		Arrb2	Tigit	Vsir
	Axl			Ighv1-63	Cbfb			Stat6						Ifi214			Stat6	Ifng			H2-Q6	Tradd		Ythdf3	Tigit	Vsir
	Gas6			Unc13d	Sirpb1b			Dennd1b						Crtam			Dennd1b	Jak3			H2-Q4	Il17re		Serping1	Tigit	Cx3cl1
	Ifit1			Fcer1a	Zfp35			6030468B19Rik						Klri2			6030468B19Rik	Runx1			H2-Q2	Ccr2		Serpinb9e	Tigit	Foxj1
	Ifit2			Fcer1g	Bcl10			Il27ra						Tnfaip3			Il27ra	Cbfb			H2-Q10	Cntf		Serpinb9f	Tmem131l	Foxj1
	Myc			Cfh	Dlg5			Tmbim6						Sec14l1			Tmbim6	Sirpb1b			H2-Ob	Ccl17		Serpinb9c	Tnfaip8l2	Foxj1
	Star			Cd8a	Rc3h1			Ephb2						Rnf26			Ephb2	Zfp35			H2-Oa	Ccl24		Serpinb9b	Tnfaip8l2	Fn1
	Eif2ak2			Cd40lg	Rhoh			Syk						Trim56			Syk	Bcl10			H2-DMb2	Cnot9		Serpinb9d	Tnfrsf14	Fn1
	Plscr1			Cd40	Cd276			Appl2						Parp1			Appl2	Dlg5			H2-DMb1	Irf1		H2-M10.3	Tnfrsf14	Flt3
	Ro60			Stard7	Adora2a			Abr						Nfkbiz			Abr	Rc3h1			H2-DMa	Il17rc		H2-M10.3	Tnfrsf21	Abr
	Adar			Cd2	Il20rb			Gfer						Phb2			Gfer	Rhoh			H2-M2	Src		Muc4	Tnfrsf21	Casp3
	Ifi205			Cd19	Dlg1			Pvr						Card9			Pvr	Cd276			Fcho1	Ccr7		Il20rb	Tnfsf4	Casp3
	Ifi207			Ighv9-3	Cd300a			Supt6						Ninj1			Supt6	Adora2a			H2-K1	Il15		Cd300a	Tnfsf4	Hmgb3
	Ifi209			Xrcc4	Bcl6			Casp4						N4bp1			Casp4	Ankle1			H2-Eb2	Irak1		Cd300a	Tnfsf18	Ptpn2
	Ifi203			Ccr6	Ptpn22			Zfp683						Polr3c			Zfp683	Il20rb			H2-Eb1	Ifitm3		Cd300a	Tsc2	Ifnb1
	Trim6			Serpinb9	Ppp3ca			Fut7						Tbk1			Fut7	Dlg1			Cx3cl1	Mkks		Enpp3	Tspan32	Vtcn1
	Aim2			Slfn2	Malt1			Cd1d1						Nmi			Cd1d1	Cd300a			Foxj1	Tollip		Dcst1	Twsg1	Vtcn1
	Mavs			Msh6	Glmn			Ifng						Trim44			Ifng	Bcl6			Nfat5	Ccl25		Bcl6	Twsg1	Vtcn1
	Gm5431			Csf2rb	Smad7			Cd226						Zdhhc1			Cd226	Ptpn22			Pdpn	Akt1		Bcl6	Vsig4	Jak3
	Plscr2			Crlf2	Irgm1			Jak3						Ceacam1			Jak3	Ppp3ca			H2-Ab1	Cxcl3		Bcl6	Vsig4	Jak3
	Irgm2			Arl8b	Socs5			Stxbp2						Gfi1			Stxbp2	Malt1			Stat5a	Ifnlr1		Bcl6	Vsir	Inpp5d
	Iigp1			C8g	Pag1			Il17a						Gbp2b			Il17a	Glmn			Stat5b	Lims1		Bcl6	Vsir	Inpp5d
	Ifi214			C4b	Ndfip1			Stxbp1						Mefv			Stxbp1	Smad7			Epb41l5	Pira2		Aurkb	Vsir	Runx1
	Xaf1			C3	Phf10			Cd5l						Dhx58			Cd5l	Dicer1			Fut4	Lilra6		Ppp3cb	Vsir	Cbfb
	Ifi206			C2	Itch			Kmt5c						Klrd1			Kmt5c	Irgm1			Tespa1	Tirap		Il33	Vtcn1	Zfp35
	Gm4841			C1qc	Ptpn6			Zfp35						Klrk1			Zfp35	Socs5			Mia3	Cxcl5		Smad7	Vtcn1	Cd200
	Htra2			C1qb	Skap1			Rc3h1						Trim5			Rc3h1	Pag1			Mink1	Rps6ka5		Smad7	Vtcn1	Dlg5
	Pnpt1			C1qa	Adam8			Clec12b						Sarm1			Clec12b	Ndfip1			Tnfsf14	Gm13283		Smad7	Zbtb7b	Rc3h1
	Ifi47			Btk	Tsc2			Colec11						H2-T3			Colec11	Phf10			Icosl	Cd70		Mul1	Zbtb7b	Rc3h1
	F830016B08Rik			Tap2	Itpkb			Arrb2						H2-T23			Arrb2	Itch			Zap70	Ilk		Mul1	Zbtb7b	Rc3h1
	Mndal			Cd96	Zfp609			Adora2b						H2-T22			Adora2b	Ptpn6			Smarca2	Trim65		Klrb1b	Zbtb7b	Rc3h1
	Ube2g2			Cr1l	Nrarp			Serping1						H2-Q7			Serping1	Adam8			Arid1a	Appl1		Klrb1b	Zc3h8	Cd276
	9930111J21Rik1			Cr2	Arg2			Serpinb9b						H2-Q6			Serpinb9b	Tsc2			Pde4d	Acsl1		Klrb1b	Zc3h12a	Cd276
	Ifi211			Lag3	B2m			Il20rb						H2-Q4			Il20rb	Itpkb			Tnr	Ptprn		Klrb1b	Zc3h12d	Adora2a
	Ifi208			Swap70	Slc7a1			Cd300a						H2-Q2			Cd300a	Zfp609			Syk	Cav1		Klrb1b	Zfp35	Il20rb
	Ddx41			Ighv8-8	Ccr2			Enpp3						H2-Q10			Enpp3	Sit1			Tnfsf13b	Lilrb4a		Ppp6c	Zfp608	Dlg1
	Ifit3			Fcgr1	Havcr2			Ulbp1						H2-M3			Ulbp1	Nrarp			Casp3	Il10rb		Socs5		Atm
	Cdc34			Fcgr2b	Irf1			Bcl6						H2-M2			Bcl6	Arg2			Ap3d1	Gfra2		Ndfip1		Cd300a
	Ube2k			H60b	Spta1			Ptpn22						Traf3ip1			Ptpn22	B2m			Smarcc2	Wnk1		Ndfip1		Cd300a
	Gm11772			Prkcd	Spn			Ppp3cb						H2-K1			Ppp3cb	Slc7a1			Myo10	Irak2		Ptpn6		Cd300a
	Gm12185			Prf1	Sox4			Il33						Cx3cl1			Il33	Ccr2			Ccdc88b	Cxcr5		Ptpn6		Cd300a
	Ndufa13			Tnfsf13	Sox13			Lacc1						Usp27x			Lacc1	Havcr2			Ptpn2	Cxcr4		Arg2		Cd300a
	Tgtp2			Plekhm2	Sox12			Malt1						Pqbp1			Malt1	Irf1			Klhl25	Stk39		Otop1		Cd300a
	Ifi213			Enpp1	Ass1			Zpbp2						Xrcc6			Zpbp2	Spta1			Fut7	Tnfrsf23		Bcr		Cd300a
					Arg1			Smad7						Unc93b1			Smad7	Spn			Cd1d1	Rps6ka4		Col3a1		Enpp3
					Ccr7			Epx						Sertad3			Epx	Sox4			Ifng	Cd300lf		Ccr2		Bcl6
					Il15			Klrb1a						Ddx3x			Klrb1a	Sox13			Notch4	Ctr9		Ccr2		Bcl6
					Irak1			Klrb1b						Stat1			Klrb1b	Sox12			Jak3	Il20ra		Havcr2		Bcl6
					Ccl25			Klrb1c						Stat5a			Klrb1c	Sos2			F11r	Irak4		Havcr2		Bcl6
					Brd7			Evpl						Stat5b			Evpl	Sos1			Magi2	Bad		Havcr2		Ptpn22
					Alox5			Socs5						Tarbp2			Socs5	Kat2a			Runx1	Ccr10		Havcr2		Ptpn22
					Akt1			Rsad2						Ifi206			Rsad2	Arg1			Cbfb	Epor		Havcr2		Ptpn22
					Dnaja3			Ndfip1						Tlr11			Ndfip1	Ccr7			Sirpb1b	Stat2		Irf1		Glmn
					Adk			Il18rap						Tlr12			Il18rap	Il15			Zfp35	Srsf1		Ins2		mCEACAM1a/iso:4L
					Ada			Aplf						Tlr13			Aplf	Brd7			Bcl10	Spi1		Ins1		Smad7
					Tigit			Lbp						Ptgs2os			Lbp	Dnaja3			Dlg5	Ccl6		Spn		Socs5
					Nfkbid			Litaf						Trim62			Litaf	Adk			Ppm1f	Ccl5		Arg1		Socs5
					Flot2			Ptpn6						Polr3g			Ptpn6	Ada			Rc3h1	Ccl4		Arg1		Pag1
					Dusp10			Cd36						Peli3			Cd36	Tigit			Myadm	Ccl3		Atg5		Pag1
					Icos			D6Wsu163e						Lrp8			D6Wsu163e	Nfkbid			Rhoh	Ccl2		Fcrlb		Ndfip1
					Efnb3			Atad5						Nfkbil1			Atad5	Flot2			Cd276	Ccl1		Fcrlb		Ndfip1
					Hfe			Fcer2a						Traf3ip2			Fcer2a	Dusp10			Adora2a	Sh2b3		Lyar		Zbtb46
					Cd59a			Ap1g1						Syk			Ap1g1	Icos			Il20rb	Dok1		Trafd1		Itch
					Gpam			Tgfb2						Rnf216			Tgfb2	Efnb3			Dlg1	Tnfrsf17		Trafd1		mCYLD/iso:4
					Dpp4			Raet1e						Appl2			Raet1e	Hfe			Cd300a	Fcer1g		Alox15		Ptpn6
					Rc3h2			Bcr						Gfer			Bcr	Cd59a			Bcl6	Trbv13-2		Akt1		Ptpn6
					Tnfsf9			B2m						Pvr			B2m	Gpam			Ccr5	F3		Dnaja3		Ptpn6
					Lgals9			Ccr2						Znrf1			Ccr2	Dpp4			Ptpn22	Cd44		Cactin		Btn2a2
					Zbtb7b			Havcr2						Igtp			Havcr2	Rc3h2			Ppp3ca	Cd4		Cactin		Btn2a2
					Prdx2			Atg9a						Myo1f			Atg9a	Tnfrsf9			B4galnt2	Oas1c		Zdhhc18		Milr1
					Cav1			Irf1						Casp4			Irf1	Tnfsf9			Trpv4	St18		Dusp10		Tsc2
					Efnb1			Spn						Oas1a			Spn	Lgals9			Malt1	Trp53		Hfe		Tsc2
					Lilrb4a			Itgb2l						Oas3			Itgb2l	Zbtb7b			Glmn	Ugcg		Cd59a		Nrarp
					Tnfaip8l2			Arg1						Oasl1			Arg1	Prdx2			Smad7	Cx3cr1		Cd59a		Arg2
					Runx3			Ccr7						Mmrn2			Ccr7	Cav1			Flot1	Ccr6		Cd59a		Bcr
					Slc4a1			Apoa2						Gpr108			Apoa2	Efnb1			Irgm1	Csf2rb		Cd59a		Ccr2
					Pbrm1			Atg5						Ptpn2			Atg5	Lilrb4a			Kifap3	Crlf2		Cd59a		Havcr2
					Dapl1			Raet1d						Ptprs			Raet1d	Tnfaip8l2			Socs5	Il1rl1		H2-T-ps		Havcr2
					Wnk1			Nfkbid						Ifng			Nfkbid	Runx3			Piezo1	Csnk2b		H2-T-ps		Havcr2
					Actl6a			Klri1						Srebf1			Klri1	Slc4a1			Pag1	Il17rd		Drd2		Havcr2
					Nck1			Tirap						Cd226			Tirap	Prelid1			Ndfip1	Commd7		Rc3h2		Havcr2
					H2-M5			Shld1						Creb3			Shld1	Pbrm1			Phf10	Cxcr6		Lgals9		Irf1
					H2-Q1			Cxcl5						Ttll12			Cxcl5	Dapl1			Itch	Pf4		Zbtb7b		Irf1
					Il4i1			Dusp10						Il17a			Dusp10	Actl6a			Ptpn6	Ppbp		Nod2		Spn
					Zc3h8			Hfe						Epg5			Hfe	Znhit1			Skap1	Map3k7		Nod2		Spn
					Pdcd1lg2			Cd59a						Mapkapk3			Cd59a	Nck1			Adam8	Mapk3		Ywhaz		Spn
					Gli3			Dpp4						Lrrfip2			Dpp4	H2-M5			Tsc2	Ghr		Lilrb4b		Spn
					Cd59b			Shld3						Bcl10			Shld3	H2-Q1			Itpkb	Ccrl2		Lilrb4a		Spn
					Tbx21			Appl1						Clec12b			Appl1	Il4i1			Zfp609	Oxsr1		Lilrb4a		Sox11
					Slc4a2			Rc3h2						Chuk			Rc3h2	Zc3h8			Nrarp	Prmt2		Lilrb4a		Arg1
					Fadd			Klrc2						Arrb2			Klrc2	Pdcd1lg2			Arg2	Hpx		Lilrb4a		Arg1
					Cd81			Klrc1						Arf6			Klrc1	Mapk8ip1			B2m	Plcb1		Lilrb4a		Apoe
					Nck2			Lgals9						Optn			Lgals9	Gli3			Slc7a1	Il13ra1		Lilrb4a		Alox12
					Slamf1			Zbtb7b						Ythdf3			Zbtb7b	Cd59b			Ccr2	Cxcl10		Nlrx1		Tigit
					Ephb6			Nod2						Ifih1			Nod2	Tbx21			Havcr2	Cxcl9		Samhd1		Tigit
					Bad			Mzb1						Serping1			Mzb1	Slc4a2			Irf1	Notch1		Samhd1		Tigit
					Cd244a			Lilrb4a						Serpinb9b			Lilrb4a	Fadd			Vps33b	Cxcl2		H2-M5		Tigit
					Shb			Mr1						Sfpq			Mr1	Cd81			Src			H2-M5		Nfkbid
					Selp			P2rx7						Cd300a			P2rx7	Nck2			Spta1			H2-Q1		mPRDM1/iso:2
					St3gal4			H60c						Ulbp1			H60c	Mettl3			Spn			H2-Q1		mPRDM1/iso:1
					Sele			Exosc3						Fosl1			Exosc3	Slamf1			Sox4			Il4i1		Adgrf5
					Ccl5			Sphk2						Ptpn22			Sphk2	Clptm1			Sox13			Il4i1		Hfe
					Ccl2			Nlrx1						Aurkb			Nlrx1	Ephb6			Sox12			Il4i1		Rc3h2
					Ager			H2-M5						Sin3a			H2-M5	Bad			Ass1			Il4i1b		Fgl1
					Aif1			H2-Q1						Lacc1			H2-Q1	Cd244a			Arg1			A2m		Fgl1
					Sart1			H2-T24						Lrrc14			H2-T24	Sh3rf1			Ccr7			Cd59b		Lgals9
					Cebpb			Il4i1						Wdfy1			Il4i1	Shb			Il15			Cd59b		Lgals9
					Cd5			A2m						Clpb			A2m	Ccl5			Irak1			Cd59b		Lgals9
					Cd44			Tlr2						Kcnj8			Tlr2	Ccl2			Efna5			Cd59b		Lgals9
					Cd40lg			Stx7						Flot1			Stx7	Sh2b3			Ccl25			Cd59b		Zbtb7b
					Cd4			Cd59b						Nt5c2			Cd59b	Ager			Brd7			Tbx21		Zbtb7b
					Cd3e			Tbx21						Mul1			Tbx21	Aif1			Alox5			Tbx21		Zbtb7b
					Cd37			Clcf1						Irgm1			Clcf1	Sart1			Alox12			Tbx21		Zbtb7b
					Ptafr			Fadd						Hcfc2			Fadd	Cebpb			Alox15			Tbx21		Prdx2
					Cd28			Vamp7						Klrb1a			Vamp7	Cd5			Akt1			C9orf72		Lilrb4b
					Cd27			Cd81						Zcchc3			Cd81	Cd44			Dnaja3			Mettl3		Lilrb4b
					Cd24a			Slamf1						Klrb1b			Slamf1	Cd40lg			Adk			Slamf1		Lilrb4b
					Egr3			Pglyrp1						Klrb1c			Pglyrp1	Cd4			Ada			Pglyrp1		Lilrb4b
					Xbp1			Trp53bp1						Gata6			Trp53bp1	Cd3e			Tigit			Clec2d		Lilrb4a
					Arid2			Klrb1f						Evpl			Klrb1f	Cd37			Nfkbid			Clec2d		Lilrb4a
					Scgb1a1			Mapkapk2						Ppp6c			Mapkapk2	Cd28			Mapk7			Clec2d		Lilrb4a
					Tfrc			Cd244a						Rsad2			Cd244a	Cd27			Bmp7			Stat2		Lilrb4a
					Ap3b1			Clec2d						Otud4			Clec2d	Cd24a			Flot2			Stat2		Lilrb4a
					Nkap			Shb						Ikbke			Shb	Slc46a2			Dusp10			Spi1		Lilrb4a
					Adtrp			Spi1						Nagk			Spi1	Tcf7			Icos			Isg15		Lilrb4a
					Pawr			Unc13d						Dhx9			Unc13d	Egr3			Efnb3			Sh2d1b2		Lilrb4a
					Gpnmb			Ccl2						Il18rap			Ccl2	Xbp1			Hfe			Oas1d		Lilrb4a
					Smarcd3			Ager						Itch			Ager	Arid2			Cd59a			Cnot7		Lilrb4a
					Gp1ba			Stx4a						Lbp			Stx4a	Scgb1a1			Gpam			Oas1c		Lilrb4a
					Slfn1			Fcer1a						Cd36			Fcer1a	Tfrc			Dpp4			Il13ra2		Lilrb4a
					Vcam1			Ms4a2						Adam8			Ms4a2	Ap3b1			Rc3h2			Mkrn2		Tnfaip8l2
					Sirpb1c			Fcer1g						Ap1g1			Fcer1g	Nkap			Tnfsf9			Rps19		Tnfaip8l2
					Socs6			Cfh						Akirin2			Cfh	Pawr			Lgals9			Gpx2		Fbxo7
					Peli1			Cd40lg						Arg2			Cd40lg	Gpnmb			Zbtb7b			Gpx2		Fbxo7
					Capn1			Cd40						Havcr2			Cd40	Ccr6			Prdx2			Serpinb9		Runx3
					Smarca4			Cd37						Cd300ld3			Cd37	Smarcd3			Plpp3			Adar		Bank1
					Bmi1			Ptafr						Mndal			Ptafr	Slfn1			Cav1			Eif4e2		Bank1
					Ctsg			Cd28						Irf2			Cd28	Vcam1			Efnb1			C4bp		Dapl1
					Ctla4			Cd27						Irf1			Cd27	Sirpb1c			Lilrb4a			C4bp		Il4i1
					Iglc4			Cd24a						Erbin			Cd24a	Socs6			Tnfaip8l2			Tap2		Il4i1
					Thy1			Cd22						Pja2			Cd22	Peli1			Runx3			Tap1		Il4i1b
					Tgfbr2			Slamf6						Eif2ak4			Slamf6	Ctnnb1			Slc4a1			Il1rl1		Il4i1b
					Tgfb1			Foxp1						Src			Foxp1	Smarca4			Pbrm1			Cd96		Zc3h8
					Lag3			Xbp1						Ipo5			Xbp1	Braf			Dapl1			Cr1l		Pdcd1lg2
					Smarce1			Vav1						Spn			Vav1	Bmi1			Wnk1			Cr1l		Pdcd1lg2
					Rhoa			Tfrc						Treml4			Tfrc	Ctsg			Actl6a			Cr1l		Pdcd1lg2
					Gnrh1			Cuedc2						Arg1			Cuedc2	Ctla4			Nck1			Crk		Pdcd1lg2
					Dtx1			Gab2						Il15			Gab2	Ctla2a			H2-M5			Tgfb1		Gli3
					Nlrp3			Cx3cr1						App			Cx3cr1	Csk			H2-Q1			Nlrc5		Tbx21
					Prkcz			Cadm1						Apoe			Cadm1	Iglc4			Il4i1			Nlrc5		Tbx21
					Prkcq			Ccr6						Rftn1			Ccr6	Thy1			Mapk14			Nlrc5		Cd300lf
					Sdc4			Rps19						Atg5			Rps19	Tgfbr2			Lrfn3			Masp1		Cd300lf
					Efnb2			Serpinb9						Irak1			Serpinb9	Tgfb1			Zc3h8			Cr2		Slc4a2
					Hsph1			Ddx60						Lyar			Ddx60	Lag3			Pdcd1lg2			Trim21		Slc4a2
					Chst2			Vpreb3						Zdhhc5			Vpreb3	Cyp26b1			Celsr2			Cd84		Gp5
					Nr4a3			Arid5a						Trafd1			Arid5a	Smarce1			Gli3			Fcgr2b		Gp5
					Pnp			Pagr1a						Akt1			Pagr1a	Rhoa			Cd59b			Fcgr2b		Pglyrp1
					Tspan32			Mill2						Trim12c			Mill2	Gnrh1			Tbx21			Fcgr2b		Lst1
								C3						Dnaja3			C3	Dtx1			Slc4a2			Fcgr2b		Shh
								Btk						Ifnlr1			Btk	Nlrp3			Rap1gap			Fcgr2b		Shh
								Tap2						Cactin			Tap2	Prkcz			Fadd			Fcgr2b		Shh
								Tap1						Zdhhc18			Tap1	Prkcq			Cd81			Fcgr2b		Spi1
								Cd96						Klri1			Cd96	Sdc4			Nck2			Parp3		Sh2b3
								Cr1l						Tirap			Cr1l	Efnb2			Slamf1			Adcyap1		Cebpb
								Crk						Tnip3			Crk	Hsph1			Ephb6			Ahr		Cd9
								Tgfb3						Clec4n			Tgfb3	Pnp			Bad					Tff2
								Tgfb1						Ifi211			Tgfb1	Tspan32			Dennd6a					Cd44
								Masp1						Tifa			Masp1				Cd244a					Cd44
								Cr2						Irf4			Cr2				Ank3					Cd37
								Lag3						Mark4			Lag3				Shb					Cd37
								Hmces						Cxcl5			Hmces				Spi1					Cd24a
								Map3k7						Dusp10			Map3k7				Selp					Cd24a
								Gpi1						Ifi208			Gpi1				St3gal4					Scgb1a1
								Cd84						Dpp4			Cd84				Sele					Cst7
								Vamp8						Appl1			Vamp8				Ccl5					Cst7
								Fcgr1						Tigar			Fcgr1				Ccl2					Il13ra2
								Fcgr2b						Klrc2			Fcgr2b				Sh2b3					Pawr
								H60b						Klrc1			H60b				Ager					Pawr
								Hpx						Gbp2			Hpx				Aif1					Gpnmb
								Parp3						Lgals9			Parp3				Sart1					Gpnmb
								Nlrp3						Nod2			Nlrp3				Cebpb					Slfn1
								Plcg2						Prdx2			Plcg2				Cdh1					Nr1h3
								Prkcz						Ywhaz			Prkcz				Cd9					Socs6
								Was						Trim25			Was				Cd5					Peli1
								Ahr						Cav1			Ahr				Cd44					Peli1
								Cfp						Mr1			Cfp				Cd40lg					Btk
								Nr4a3						Trim12a			Nr4a3				Cd4					Btk
								Tnfsf13						Eif2ak2			Tnfsf13				Cd3e					Bmp4
								Bst2						Zbp1			Bst2				Cd37					Bmp4
								Pnp						Znfx1			Pnp				Ptafr					Gper1
														Sash1							Cd28					Ctsg
														Nlrx1							Cd27					Ctla4
														Irak2							Cd24a					Ctla4
														Lrsam1							Cited2					Ctla4
														Txk							Egr3					Ctla4
														Tmem126a							Xbp1					Tgfb1
														Samhd1							Wnt4					Tgfb1
														H2-M5							Arid2					Cygb
														H2-Q1							Scgb1a1					Lag3
														Lrch4							Tfrc					Lag3
														Il4i1							Ap3b1					Lag3
														A2m							Nkap					Lag3
														Tlr2							Adtrp					Sftpd
														Ube2k							Pawr					Gnrh1
														Cd300lf							Adipoq					Cd84
														Ufd1							Gpnmb					Cd84
														Fadd							Smarcd3					Fcgr2b
														Mettl3							Gp1ba					Fcgr2b
														Klrb1f							Slfn1					Dtx1
														Mapkapk2							Vcam1					Parp3
														Clec2d							Sirpb1c					Sdc4
														Stat2							Socs6					Prkcd
														Spi1							Peli1					Tspan32
														Ccl5							Akna					Tspan32
														Plscr1							Capn1
														Colec12							Mfsd2b
														Isg15							Smarca4
														Nono							Bmp6
														Cfh							Bmp2
														Cd40lg							Bmi1
														Cd40							Epha7
														Cd37							Ctsg
														Cd24a							Ctla4
														Cd14							Iglc4
														Slamf6							Tjp1
														Slc46a2							Thy1
														Foxp1							Tgfbr2
														Vav1							Tgfb1
														Cnot7							Lag3
														Oas1c							Epcam
														Otulin							Swap70
														Rbm47							Map2k1
														Ap3b1							Smarce1
														Lsm14a							Rhoa
														Polr3d							Gnrh1
														Alpk1							Rgcc
														Cadm1							Dtx1
														Rps19							Nlrp3
														Serpinb9							Plaur
														Rnf31							Prkcz
														Ddx60							Prkcq
														Nr1h3							Sdc4
														Fpr2							Efnb2
														Adar							Hsph1
														Trim41							Prkcd
														Peli1							Prkca
														Csnk1a1							Chst2
														Eif4e2							Nr4a3
														Btk							Pnp
														Tap2							Notch1
														Tap1							Nf2
														Bmp6							Tspan32
														Tomm70a
														Ilrun
														Cd96
														Crk
														Polr3f
														Tgfb1
														Nlrc5
														Lag3
														Trim21
														Riok3
														Matr3
														Cdc37
														Map3k7
														Mapk8
														Mapk3
														Sirt2
														Nlrp1a
														Cd84
														Ifi35
														Gbp5
														Cyba
														Trim30a
														Hpx
														Nlrp3
														Plcg2
														Pik3ap1
														Ahr
														Parp9
														Apobec3
														Cptp
														Prkce
														Prkca
														Ifi213
														Esr1
														Dapk1
														Dab2ip
														Elmod2
														Dhx33
														Tspan32

## Sheet: Supplementary Table 4
Neutrophil Aging (Xie et al., 2021)	Weight in the Scores
Sell	-1
Itgam	1
Itga4	1
Cxcr4	1
Cxcr2	-1
Cd47	-1
Cd24a	1
Tlr4	1
Icam1	1
Itgax	1
Cd44	1
